# Supplementary material for: Circulating METRNL, Adipocytokines, and Insulin-Resistance Markers After Repeated Whole-Body Cryotherapy in Women of Different Ages
Source: Int J Mol Sci. 2026 Jul 4;27(13):6019. doi: 10.3390/ijms27136019 (PMC13362472; doi:10.3390/ijms27136019)
Supplement: Supplementary file 1 [file ijms-27-06019-s001.zip]

Archive with 2 entries (2 files):
- ijms-4287350-supplementary.pdf
- ijms-4287350-supplementary.xlsx
