# Supplementary material for: Circulating METRNL, Adipocytokines, and Insulin-Resistance Markers After Repeated Whole-Body Cryotherapy in Women of Different Ages
Source: Int J Mol Sci. 2026 Jul 4;27(13):6019. doi: 10.3390/ijms27136019 (PMC13362472; doi:10.3390/ijms27136019)
Supplement: Supplementary file 1 [file ijms-27-06019-s001.zip › ijms-4287350-supplementary.xlsx]

## Sheet: Cohort N=48
Variable 1	Variable 2	r	r2	p	1–β	r - interpretation	Significance	Power classification	Comment	Detailed comment
Adiponectin μg/mL	AIP	-0.45	0.2025	0.001	0.9	moderate correlation	Yes	high (≥0.8)	adequate power	Significant correlation, high (≥0.8) statistical power – reliable association.
Adiponectin μg/mL	BMI kg/m2	-0.23	0.0529	0.109	0.36	low correlation	No	low (<0.5)	low power	Non-significant result with low (<0.5) statistical power – potential type II error, insufficient sensitivity.
Adiponectin μg/mL	FBG mmol/L	0.022606	0.000511031	0.8885	0.052	no correlation	No	low (<0.5)	low power	Non-significant result with low (<0.5) statistical power – potential type II error, insufficient sensitivity.
Adiponectin μg/mL	HbAc1 %	-0.03	0.0009	0.852	0.05	no correlation	No	low (<0.5)	low power	Non-significant result with low (<0.5) statistical power – potential type II error, insufficient sensitivity.
Adiponectin μg/mL	HDL-C mmol/L	0.6	0.36	0	1	moderately high correlation	Yes	very high (>0.95)	adequate power	Significant correlation, very high (>0.95) statistical power – reliable association.
Adiponectin μg/mL	HOMA-IR	-0.01	0.0001	0.967	0.05	no correlation	No	low (<0.5)	low power	Non-significant result with low (<0.5) statistical power – potential type II error, insufficient sensitivity.
Adiponectin μg/mL	LDL-C mmol/L	-0.07	0.0049	0.629	0.08	no correlation	No	low (<0.5)	low power	Non-significant result with low (<0.5) statistical power – potential type II error, insufficient sensitivity.
Adiponectin μg/mL	T-CHOL 1 mmol/L	0.08	0.0064	0.585	0.08	no correlation	No	low (<0.5)	low power	Non-significant result with low (<0.5) statistical power – potential type II error, insufficient sensitivity.
Adiponectin μg/mL	TG mmol/L	-0.3	0.09	0.04	0.54	low correlation	Yes	moderate (0.5–0.8)	moderate power	Significant correlation, but moderate (0.5–0.8) statistical power – interpret with caution due to type II error risk.
Adiponectin μg/mL	TyG	-0.24	0.0576	0.095	0.39	low correlation	No	low (<0.5)	low power	Non-significant result with low (<0.5) statistical power – potential type II error, insufficient sensitivity.
Asprosin ng/mL	AIP	-0.24	0.0576	0.095	0.39	low correlation	No	low (<0.5)	low power	Non-significant result with low (<0.5) statistical power – potential type II error, insufficient sensitivity.
Asprosin ng/mL	BMI kg/m2	-0.15	0.0225	0.32	0.17	no correlation	No	low (<0.5)	low power	Non-significant result with low (<0.5) statistical power – potential type II error, insufficient sensitivity.
Asprosin ng/mL	FBG mmol/L	-0.002061	4.24772e-06	0.989	0.05	no correlation	No	low (<0.5)	low power	Non-significant result with low (<0.5) statistical power – potential type II error, insufficient sensitivity.
Asprosin ng/mL	HbAc1 %	-0.23	0.0529	0.116	0.35	low correlation	No	low (<0.5)	low power	Non-significant result with low (<0.5) statistical power – potential type II error, insufficient sensitivity.
Asprosin ng/mL	HDL-C mmol/L	0.32	0.1024	0.025	0.61	low correlation	Yes	moderate (0.5–0.8)	moderate power	Significant correlation, but moderate (0.5–0.8) statistical power – interpret with caution due to type II error risk.
Asprosin ng/mL	HOMA-IR	-0.07	0.0049	0.645	0.07	no correlation	No	low (<0.5)	low power	Non-significant result with low (<0.5) statistical power – potential type II error, insufficient sensitivity.
Asprosin ng/mL	LDL-C mmol/L	0	0	0.985	0.05	no correlation	No	low (<0.5)	low power	Non-significant result with low (<0.5) statistical power – potential type II error, insufficient sensitivity.
Asprosin ng/mL	T-CHOL 1 mmol/L	0.07	0.0049	0.642	0.07	no correlation	No	low (<0.5)	low power	Non-significant result with low (<0.5) statistical power – potential type II error, insufficient sensitivity.
Asprosin ng/mL	TG mmol/L	-0.2	0.04	0.18	0.27	low correlation	No	low (<0.5)	low power	Non-significant result with low (<0.5) statistical power – potential type II error, insufficient sensitivity.
Asprosin ng/mL	TyG	-0.15	0.0225	0.297	0.18	no correlation	No	low (<0.5)	low power	Non-significant result with low (<0.5) statistical power – potential type II error, insufficient sensitivity.
Insulin μIU/mL	AIP	0.28	0.0784	0.054	0.49	low correlation	No	low (<0.5)	low power	Non-significant result with low (<0.5) statistical power – potential type II error, insufficient sensitivity.
Insulin μIU/mL	BMI kg/m2	0.23	0.0529	0.117	0.35	low correlation	No	low (<0.5)	low power	Non-significant result with low (<0.5) statistical power – potential type II error, insufficient sensitivity.
Insulin μIU/mL	FBG mmol/L	0.174399	0.030415	0.2433	0.259	no correlation	No	low (<0.5)	low power	Non-significant result with low (<0.5) statistical power – potential type II error, insufficient sensitivity.
Insulin μIU/mL	HbAc1 %	0.56	0.3136	0	0.99	moderate correlation	Yes	very high (>0.95)	adequate power	Significant correlation, very high (>0.95) statistical power – reliable association.
Insulin μIU/mL	HDL-C mmol/L	-0.15	0.0225	0.317	0.17	no correlation	No	low (<0.5)	low power	Non-significant result with low (<0.5) statistical power – potential type II error, insufficient sensitivity.
Insulin μIU/mL	HOMA-IR	0.98	0.9604	0	1	high correlation	Yes	very high (>0.95)	adequate power	Significant correlation, very high (>0.95) statistical power – reliable association.
Insulin μIU/mL	LDL-C mmol/L	0.09	0.0081	0.563	0.09	no correlation	No	low (<0.5)	low power	Non-significant result with low (<0.5) statistical power – potential type II error, insufficient sensitivity.
Insulin μIU/mL	T-CHOL 1 mmol/L	0.09	0.0081	0.522	0.1	no correlation	No	low (<0.5)	low power	Non-significant result with low (<0.5) statistical power – potential type II error, insufficient sensitivity.
Insulin μIU/mL	TG mmol/L	0.26	0.0676	0.07	0.44	low correlation	No	low (<0.5)	low power	Non-significant result with low (<0.5) statistical power – potential type II error, insufficient sensitivity.
Insulin μIU/mL	TyG	0.27	0.0729	0.06	0.47	low correlation	No	low (<0.5)	low power	Non-significant result with low (<0.5) statistical power – potential type II error, insufficient sensitivity.
Irisin μg/mL	AIP	-0.33	0.1089	0.022	0.63	low correlation	Yes	moderate (0.5–0.8)	moderate power	Significant correlation, but moderate (0.5–0.8) statistical power – interpret with caution due to type II error risk.
Irisin μg/mL	BMI kg/m2	-0.12	0.0144	0.422	0.13	no correlation	No	low (<0.5)	low power	Non-significant result with low (<0.5) statistical power – potential type II error, insufficient sensitivity.
Irisin μg/mL	FBG mmol/L	-0.118343	0.0140051	0.4554	0.085	no correlation	No	low (<0.5)	low power	Non-significant result with low (<0.5) statistical power – potential type II error, insufficient sensitivity.
Irisin μg/mL	HbAc1 %	-0.37	0.1369	0.01	0.73	low correlation	Yes	moderate (0.5–0.8)	moderate power	Significant correlation, but moderate (0.5–0.8) statistical power – interpret with caution due to type II error risk.
Irisin μg/mL	HDL-C mmol/L	0.3	0.09	0.04	0.54	low correlation	Yes	moderate (0.5–0.8)	moderate power	Significant correlation, but moderate (0.5–0.8) statistical power – interpret with caution due to type II error risk.
Irisin μg/mL	HOMA-IR	-0.36	0.1296	0.011	0.72	low correlation	Yes	moderate (0.5–0.8)	moderate power	Significant correlation, but moderate (0.5–0.8) statistical power – interpret with caution due to type II error risk.
Irisin μg/mL	LDL-C mmol/L	-0.1	0.01	0.487	0.11	no correlation	No	low (<0.5)	low power	Non-significant result with low (<0.5) statistical power – potential type II error, insufficient sensitivity.
Irisin μg/mL	T-CHOL 1 mmol/L	-0.03	0.0009	0.825	0.06	no correlation	No	low (<0.5)	low power	Non-significant result with low (<0.5) statistical power – potential type II error, insufficient sensitivity.
Irisin μg/mL	TG mmol/L	-0.19	0.0361	0.187	0.26	no correlation	No	low (<0.5)	low power	Non-significant result with low (<0.5) statistical power – potential type II error, insufficient sensitivity.
Irisin μg/mL	TyG	-0.26	0.0676	0.076	0.43	low correlation	No	low (<0.5)	low power	Non-significant result with low (<0.5) statistical power – potential type II error, insufficient sensitivity.
Leptin ng/mL	AIP	0.01	0.0001	0.946	0.05	no correlation	No	low (<0.5)	low power	Non-significant result with low (<0.5) statistical power – potential type II error, insufficient sensitivity.
Leptin ng/mL	BMI kg/m2	0.54	0.2916	0	0.98	moderate correlation	Yes	very high (>0.95)	adequate power	Significant correlation, very high (>0.95) statistical power – reliable association.
Leptin ng/mL	FBG mmol/L	0.235504	0.0554621	0.1059	0.437	low correlation	No	low (<0.5)	low power	Non-significant result with low (<0.5) statistical power – potential type II error, insufficient sensitivity.
Leptin ng/mL	HbAc1 %	0.16	0.0256	0.287	0.19	no correlation	No	low (<0.5)	low power	Non-significant result with low (<0.5) statistical power – potential type II error, insufficient sensitivity.
Leptin ng/mL	HDL-C mmol/L	0.02	0.0004	0.891	0.05	no correlation	No	low (<0.5)	low power	Non-significant result with low (<0.5) statistical power – potential type II error, insufficient sensitivity.
Leptin ng/mL	HOMA-IR	0.06	0.0036	0.675	0.07	no correlation	No	low (<0.5)	low power	Non-significant result with low (<0.5) statistical power – potential type II error, insufficient sensitivity.
Leptin ng/mL	LDL-C mmol/L	0.05	0.0025	0.725	0.06	no correlation	No	low (<0.5)	low power	Non-significant result with low (<0.5) statistical power – potential type II error, insufficient sensitivity.
Leptin ng/mL	T-CHOL 1 mmol/L	0.08	0.0064	0.611	0.08	no correlation	No	low (<0.5)	low power	Non-significant result with low (<0.5) statistical power – potential type II error, insufficient sensitivity.
Leptin ng/mL	TG mmol/L	0.08	0.0064	0.612	0.08	no correlation	No	low (<0.5)	low power	Non-significant result with low (<0.5) statistical power – potential type II error, insufficient sensitivity.
Leptin ng/mL	TyG	0.08	0.0064	0.603	0.08	no correlation	No	low (<0.5)	low power	Non-significant result with low (<0.5) statistical power – potential type II error, insufficient sensitivity.
METRNL ng/mL	AIP	-0.13	0.0169	0.363	0.15	no correlation	No	low (<0.5)	low power	Non-significant result with low (<0.5) statistical power – potential type II error, insufficient sensitivity.
METRNL ng/mL	BMI kg/m2	-0.18	0.0324	0.232	0.22	no correlation	No	low (<0.5)	low power	Non-significant result with low (<0.5) statistical power – potential type II error, insufficient sensitivity.
METRNL ng/mL	FBG mmol/L	-0.086688	0.00751481	0.5784	0.065	no correlation	No	low (<0.5)	low power	Non-significant result with low (<0.5) statistical power – potential type II error, insufficient sensitivity.
METRNL ng/mL	HbAc1 %	-0.13	0.0169	0.362	0.15	no correlation	No	low (<0.5)	low power	Non-significant result with low (<0.5) statistical power – potential type II error, insufficient sensitivity.
METRNL ng/mL	HDL-C mmol/L	0.15	0.0225	0.313	0.17	no correlation	No	low (<0.5)	low power	Non-significant result with low (<0.5) statistical power – potential type II error, insufficient sensitivity.
METRNL ng/mL	HOMA-IR	-0.16	0.0256	0.287	0.19	no correlation	No	low (<0.5)	low power	Non-significant result with low (<0.5) statistical power – potential type II error, insufficient sensitivity.
METRNL ng/mL	LDL-C mmol/L	-0.26	0.0676	0.077	0.42	low correlation	No	low (<0.5)	low power	Non-significant result with low (<0.5) statistical power – potential type II error, insufficient sensitivity.
METRNL ng/mL	T-CHOL 1 mmol/L	-0.21	0.0441	0.153	0.3	low correlation	No	low (<0.5)	low power	Non-significant result with low (<0.5) statistical power – potential type II error, insufficient sensitivity.
METRNL ng/mL	TG mmol/L	-0.13	0.0169	0.368	0.15	no correlation	No	low (<0.5)	low power	Non-significant result with low (<0.5) statistical power – potential type II error, insufficient sensitivity.
METRNL ng/mL	TyG	-0.1	0.01	0.48	0.11	no correlation	No	low (<0.5)	low power	Non-significant result with low (<0.5) statistical power – potential type II error, insufficient sensitivity.

## Sheet: GR-20 (n=16)
Variable 1	Variable 2	r	r2	p	1–β	r - interpretation	Significance	Power classification	Comment	Detailed comment
Adiponectin μg/mL	AIP	-0.53	0.2809	0.036	0.56	moderate correlation	Yes	moderate (0.5–0.8)	moderate power	Significant correlation, but moderate (0.5–0.8) statistical power – interpret with caution due to type II error risk.
Adiponectin μg/mL	BMI kg/m2	0	0	0.99	0.05	no correlation	No	low (<0.5)	low power	Non-significant result with low (<0.5) statistical power – potential type II error, insufficient sensitivity.
Adiponectin μg/mL	FBG mmol/L	0.6	0.36	0.015	0.7	moderately high correlation	Yes	moderate (0.5–0.8)	moderate power	Significant correlation, but moderate (0.5–0.8) statistical power – interpret with caution due to type II error risk.
Adiponectin μg/mL	HbAc1 %	-0.41	0.1681	0.118	0.34	moderate correlation	No	low (<0.5)	low power	Non-significant result with low (<0.5) statistical power – potential type II error, insufficient sensitivity.
Adiponectin μg/mL	HDL-C mmol/L	0.73	0.5329	0.001	0.91	moderately high correlation	Yes	high (≥0.8)	adequate power	Significant correlation, high (≥0.8) statistical power – reliable association.
Adiponectin μg/mL	HOMA-IR	-0.1	0.01	0.706	0.07	no correlation	No	low (<0.5)	low power	Non-significant result with low (<0.5) statistical power – potential type II error, insufficient sensitivity.
Adiponectin μg/mL	LDL-C mmol/L	-0.43	0.1849	0.099	0.38	moderate correlation	No	low (<0.5)	low power	Non-significant result with low (<0.5) statistical power – potential type II error, insufficient sensitivity.
Adiponectin μg/mL	T-CHOL 1 mmol/L	-0.04	0.0016	0.877	0.05	no correlation	No	low (<0.5)	low power	Non-significant result with low (<0.5) statistical power – potential type II error, insufficient sensitivity.
Adiponectin μg/mL	TG mmol/L	-0.37	0.1369	0.156	0.29	low correlation	No	low (<0.5)	low power	Non-significant result with low (<0.5) statistical power – potential type II error, insufficient sensitivity.
Adiponectin μg/mL	TyG	-0.21	0.0441	0.435	0.12	low correlation	No	low (<0.5)	low power	Non-significant result with low (<0.5) statistical power – potential type II error, insufficient sensitivity.
Asprosin ng/mL	AIP	-0.14	0.0196	0.593	0.08	no correlation	No	low (<0.5)	low power	Non-significant result with low (<0.5) statistical power – potential type II error, insufficient sensitivity.
Asprosin ng/mL	BMI kg/m2	-0.25	0.0625	0.346	0.15	low correlation	No	low (<0.5)	low power	Non-significant result with low (<0.5) statistical power – potential type II error, insufficient sensitivity.
Asprosin ng/mL	FBG mmol/L	-0.01	0.0001	0.974	0.05	no correlation	No	low (<0.5)	low power	Non-significant result with low (<0.5) statistical power – potential type II error, insufficient sensitivity.
Asprosin ng/mL	HbAc1 %	-0.34	0.1156	0.197	0.25	low correlation	No	low (<0.5)	low power	Non-significant result with low (<0.5) statistical power – potential type II error, insufficient sensitivity.
Asprosin ng/mL	HDL-C mmol/L	-0.07	0.0049	0.788	0.06	no correlation	No	low (<0.5)	low power	Non-significant result with low (<0.5) statistical power – potential type II error, insufficient sensitivity.
Asprosin ng/mL	HOMA-IR	-0.35	0.1225	0.188	0.26	low correlation	No	low (<0.5)	low power	Non-significant result with low (<0.5) statistical power – potential type II error, insufficient sensitivity.
Asprosin ng/mL	LDL-C mmol/L	0.2	0.04	0.458	0.11	low correlation	No	low (<0.5)	low power	Non-significant result with low (<0.5) statistical power – potential type II error, insufficient sensitivity.
Asprosin ng/mL	T-CHOL 1 mmol/L	0.12	0.0144	0.649	0.07	no correlation	No	low (<0.5)	low power	Non-significant result with low (<0.5) statistical power – potential type II error, insufficient sensitivity.
Asprosin ng/mL	TG mmol/L	-0.11	0.0121	0.686	0.07	no correlation	No	low (<0.5)	low power	Non-significant result with low (<0.5) statistical power – potential type II error, insufficient sensitivity.
Asprosin ng/mL	TyG	-0.25	0.0625	0.353	0.15	low correlation	No	low (<0.5)	low power	Non-significant result with low (<0.5) statistical power – potential type II error, insufficient sensitivity.
Insulin μIU/mL	AIP	0.12	0.0144	0.655	0.07	no correlation	No	low (<0.5)	low power	Non-significant result with low (<0.5) statistical power – potential type II error, insufficient sensitivity.
Insulin μIU/mL	BMI kg/m2	-0.05	0.0025	0.868	0.05	no correlation	No	low (<0.5)	low power	Non-significant result with low (<0.5) statistical power – potential type II error, insufficient sensitivity.
Insulin μIU/mL	FBG mmol/L	-0.06	0.0036	0.829	0.06	no correlation	No	low (<0.5)	low power	Non-significant result with low (<0.5) statistical power – potential type II error, insufficient sensitivity.
Insulin μIU/mL	HbAc1 %	0.6	0.36	0.013	0.71	moderately high correlation	Yes	moderate (0.5–0.8)	moderate power	Significant correlation, but moderate (0.5–0.8) statistical power – interpret with caution due to type II error risk.
Insulin μIU/mL	HDL-C mmol/L	-0.17	0.0289	0.528	0.1	no correlation	No	low (<0.5)	low power	Non-significant result with low (<0.5) statistical power – potential type II error, insufficient sensitivity.
Insulin μIU/mL	HOMA-IR	1	1	0	1	high correlation	Yes	very high (>0.95)	adequate power	Significant correlation, very high (>0.95) statistical power – reliable association.
Insulin μIU/mL	LDL-C mmol/L	0.14	0.0196	0.605	0.08	no correlation	No	low (<0.5)	low power	Non-significant result with low (<0.5) statistical power – potential type II error, insufficient sensitivity.
Insulin μIU/mL	T-CHOL 1 mmol/L	0.04	0.0016	0.894	0.05	no correlation	No	low (<0.5)	low power	Non-significant result with low (<0.5) statistical power – potential type II error, insufficient sensitivity.
Insulin μIU/mL	TG mmol/L	0.03	0.0009	0.905	0.05	no correlation	No	low (<0.5)	low power	Non-significant result with low (<0.5) statistical power – potential type II error, insufficient sensitivity.
Insulin μIU/mL	TyG	0.07	0.0049	0.801	0.06	no correlation	No	low (<0.5)	low power	Non-significant result with low (<0.5) statistical power – potential type II error, insufficient sensitivity.
Irisin μg/mL	AIP	-0.6	0.36	0.015	0.7	moderately high correlation	Yes	moderate (0.5–0.8)	moderate power	Significant correlation, but moderate (0.5–0.8) statistical power – interpret with caution due to type II error risk.
Irisin μg/mL	BMI kg/m2	-0.27	0.0729	0.306	0.17	low correlation	No	low (<0.5)	low power	Non-significant result with low (<0.5) statistical power – potential type II error, insufficient sensitivity.
Irisin μg/mL	FBG mmol/L	0.17	0.0289	0.519	0.1	no correlation	No	low (<0.5)	low power	Non-significant result with low (<0.5) statistical power – potential type II error, insufficient sensitivity.
Irisin μg/mL	HbAc1 %	-0.57	0.3249	0.021	0.65	moderate correlation	Yes	moderate (0.5–0.8)	moderate power	Significant correlation, but moderate (0.5–0.8) statistical power – interpret with caution due to type II error risk.
Irisin μg/mL	HDL-C mmol/L	0.66	0.4356	0.005	0.82	moderately high correlation	Yes	high (≥0.8)	adequate power	Significant correlation, high (≥0.8) statistical power – reliable association.
Irisin μg/mL	HOMA-IR	-0.34	0.1156	0.201	0.24	low correlation	No	low (<0.5)	low power	Non-significant result with low (<0.5) statistical power – potential type II error, insufficient sensitivity.
Irisin μg/mL	LDL-C mmol/L	-0.17	0.0289	0.538	0.09	no correlation	No	low (<0.5)	low power	Non-significant result with low (<0.5) statistical power – potential type II error, insufficient sensitivity.
Irisin μg/mL	T-CHOL 1 mmol/L	0.15	0.0225	0.589	0.08	no correlation	No	low (<0.5)	low power	Non-significant result with low (<0.5) statistical power – potential type II error, insufficient sensitivity.
Irisin μg/mL	TG mmol/L	-0.48	0.2304	0.061	0.47	moderate correlation	No	low (<0.5)	low power	Non-significant result with low (<0.5) statistical power – potential type II error, insufficient sensitivity.
Irisin μg/mL	TyG	-0.45	0.2025	0.081	0.41	moderate correlation	No	low (<0.5)	low power	Non-significant result with low (<0.5) statistical power – potential type II error, insufficient sensitivity.
Leptin ng/mL	AIP	-0.27	0.0729	0.304	0.17	low correlation	No	low (<0.5)	low power	Non-significant result with low (<0.5) statistical power – potential type II error, insufficient sensitivity.
Leptin ng/mL	BMI kg/m2	0.5	0.25	0.051	0.5	moderate correlation	No	moderate (0.5–0.8)	low power	Non-significant result with moderate (0.5–0.8) statistical power – potential type II error, insufficient sensitivity.
Leptin ng/mL	FBG mmol/L	0.37	0.1369	0.161	0.29	low correlation	No	low (<0.5)	low power	Non-significant result with low (<0.5) statistical power – potential type II error, insufficient sensitivity.
Leptin ng/mL	HbAc1 %	-0.55	0.3025	0.027	0.61	moderate correlation	Yes	moderate (0.5–0.8)	moderate power	Significant correlation, but moderate (0.5–0.8) statistical power – interpret with caution due to type II error risk.
Leptin ng/mL	HDL-C mmol/L	0.29	0.0841	0.273	0.19	low correlation	No	low (<0.5)	low power	Non-significant result with low (<0.5) statistical power – potential type II error, insufficient sensitivity.
Leptin ng/mL	HOMA-IR	-0.25	0.0625	0.352	0.15	low correlation	No	low (<0.5)	low power	Non-significant result with low (<0.5) statistical power – potential type II error, insufficient sensitivity.
Leptin ng/mL	LDL-C mmol/L	-0.47	0.2209	0.064	0.46	moderate correlation	No	low (<0.5)	low power	Non-significant result with low (<0.5) statistical power – potential type II error, insufficient sensitivity.
Leptin ng/mL	T-CHOL 1 mmol/L	-0.33	0.1089	0.217	0.23	low correlation	No	low (<0.5)	low power	Non-significant result with low (<0.5) statistical power – potential type II error, insufficient sensitivity.
Leptin ng/mL	TG mmol/L	-0.26	0.0676	0.326	0.16	low correlation	No	low (<0.5)	low power	Non-significant result with low (<0.5) statistical power – potential type II error, insufficient sensitivity.
Leptin ng/mL	TyG	-0.17	0.0289	0.537	0.09	no correlation	No	low (<0.5)	low power	Non-significant result with low (<0.5) statistical power – potential type II error, insufficient sensitivity.
METRNL ng/mL	AIP	0.05	0.0025	0.868	0.05	no correlation	No	low (<0.5)	low power	Non-significant result with low (<0.5) statistical power – potential type II error, insufficient sensitivity.
METRNL ng/mL	BMI kg/m2	-0.12	0.0144	0.666	0.07	no correlation	No	low (<0.5)	low power	Non-significant result with low (<0.5) statistical power – potential type II error, insufficient sensitivity.
METRNL ng/mL	FBG mmol/L	-0.2	0.04	0.458	0.11	low correlation	No	low (<0.5)	low power	Non-significant result with low (<0.5) statistical power – potential type II error, insufficient sensitivity.
METRNL ng/mL	HbAc1 %	-0.04	0.0016	0.885	0.05	no correlation	No	low (<0.5)	low power	Non-significant result with low (<0.5) statistical power – potential type II error, insufficient sensitivity.
METRNL ng/mL	HDL-C mmol/L	0.03	0.0009	0.917	0.05	no correlation	No	low (<0.5)	low power	Non-significant result with low (<0.5) statistical power – potential type II error, insufficient sensitivity.
METRNL ng/mL	HOMA-IR	-0.28	0.0784	0.295	0.18	low correlation	No	low (<0.5)	low power	Non-significant result with low (<0.5) statistical power – potential type II error, insufficient sensitivity.
METRNL ng/mL	LDL-C mmol/L	-0.42	0.1764	0.102	0.37	moderate correlation	No	low (<0.5)	low power	Non-significant result with low (<0.5) statistical power – potential type II error, insufficient sensitivity.
METRNL ng/mL	T-CHOL 1 mmol/L	-0.37	0.1369	0.163	0.28	low correlation	No	low (<0.5)	low power	Non-significant result with low (<0.5) statistical power – potential type II error, insufficient sensitivity.
METRNL ng/mL	TG mmol/L	0.09	0.0081	0.74	0.06	no correlation	No	low (<0.5)	low power	Non-significant result with low (<0.5) statistical power – potential type II error, insufficient sensitivity.
METRNL ng/mL	TyG	0.08	0.0064	0.756	0.06	no correlation	No	low (<0.5)	low power	Non-significant result with low (<0.5) statistical power – potential type II error, insufficient sensitivity.

## Sheet: GR-40 (n=18)
Variable 1	Variable 2	r	r2	p	1–β	r - interpretation	Significance	Power classification	Comment	Detailed comment
METRNL ng/mL	AIP	-0.03	0.0009	0.905	0.05	no correlation	No	low (<0.5)	low power	Non-significant result with low (<0.5) statistical power – potential type II error, insufficient sensitivity.
METRNL ng/mL	BMI kg/m2	0.03	0.0009	0.916	0.05	no correlation	No	low (<0.5)	low power	Non-significant result with low (<0.5) statistical power – potential type II error, insufficient sensitivity.
METRNL ng/mL	FBG mmol/L	0.39	0.1521	0.11	0.36	low correlation	No	low (<0.5)	low power	Non-significant result with low (<0.5) statistical power – potential type II error, insufficient sensitivity.
METRNL ng/mL	HbAc1 %	0.11	0.0121	0.675	0.07	no correlation	No	low (<0.5)	low power	Non-significant result with low (<0.5) statistical power – potential type II error, insufficient sensitivity.
METRNL ng/mL	HDL-C mmol/L	0.38	0.1444	0.125	0.33	low correlation	No	low (<0.5)	low power	Non-significant result with low (<0.5) statistical power – potential type II error, insufficient sensitivity.
METRNL ng/mL	HOMA-IR	0.25	0.0625	0.319	0.17	low correlation	No	low (<0.5)	low power	Non-significant result with low (<0.5) statistical power – potential type II error, insufficient sensitivity.
METRNL ng/mL	LDL-C mmol/L	-0.24	0.0576	0.336	0.16	low correlation	No	low (<0.5)	low power	Non-significant result with low (<0.5) statistical power – potential type II error, insufficient sensitivity.
METRNL ng/mL	T-CHOL 1 mmol/L	-0.04	0.0016	0.863	0.05	no correlation	No	low (<0.5)	low power	Non-significant result with low (<0.5) statistical power – potential type II error, insufficient sensitivity.
METRNL ng/mL	TG mmol/L	0.09	0.0081	0.709	0.07	no correlation	No	low (<0.5)	low power	Non-significant result with low (<0.5) statistical power – potential type II error, insufficient sensitivity.
METRNL ng/mL	TyG	0.24	0.0576	0.332	0.16	low correlation	No	low (<0.5)	low power	Non-significant result with low (<0.5) statistical power – potential type II error, insufficient sensitivity.
Leptin ng/mL	AIP	0.3	0.09	0.221	0.23	low correlation	No	low (<0.5)	low power	Non-significant result with low (<0.5) statistical power – potential type II error, insufficient sensitivity.
Leptin ng/mL	BMI kg/m2	0.63	0.3969	0.005	0.82	moderately high correlation	Yes	high (≥0.8)	adequate power	Significant correlation, high (≥0.8) statistical power – reliable association.
Leptin ng/mL	FBG mmol/L	0.42	0.1764	0.082	0.41	moderate correlation	No	low (<0.5)	low power	Non-significant result with low (<0.5) statistical power – potential type II error, insufficient sensitivity.
Leptin ng/mL	HbAc1 %	0.27	0.0729	0.286	0.18	low correlation	No	low (<0.5)	low power	Non-significant result with low (<0.5) statistical power – potential type II error, insufficient sensitivity.
Leptin ng/mL	HDL-C mmol/L	-0.28	0.0784	0.263	0.2	low correlation	No	low (<0.5)	low power	Non-significant result with low (<0.5) statistical power – potential type II error, insufficient sensitivity.
Leptin ng/mL	HOMA-IR	0.49	0.2401	0.039	0.55	moderate correlation	Yes	moderate (0.5–0.8)	moderate power	Significant correlation, but moderate (0.5–0.8) statistical power – interpret with caution due to type II error risk.
Leptin ng/mL	LDL-C mmol/L	-0.11	0.0121	0.653	0.07	no correlation	No	low (<0.5)	low power	Non-significant result with low (<0.5) statistical power – potential type II error, insufficient sensitivity.
Leptin ng/mL	T-CHOL 1 mmol/L	-0.15	0.0225	0.556	0.09	no correlation	No	low (<0.5)	low power	Non-significant result with low (<0.5) statistical power – potential type II error, insufficient sensitivity.
Leptin ng/mL	TG mmol/L	0.21	0.0441	0.393	0.13	low correlation	No	low (<0.5)	low power	Non-significant result with low (<0.5) statistical power – potential type II error, insufficient sensitivity.
Leptin ng/mL	TyG	0.31	0.0961	0.207	0.24	low correlation	No	low (<0.5)	low power	Non-significant result with low (<0.5) statistical power – potential type II error, insufficient sensitivity.
Irisin μg/mL	AIP	-0.25	0.0625	0.311	0.17	low correlation	No	low (<0.5)	low power	Non-significant result with low (<0.5) statistical power – potential type II error, insufficient sensitivity.
Irisin μg/mL	BMI kg/m2	0.08	0.0064	0.745	0.06	no correlation	No	low (<0.5)	low power	Non-significant result with low (<0.5) statistical power – potential type II error, insufficient sensitivity.
Irisin μg/mL	FBG mmol/L	0.22	0.0484	0.373	0.14	low correlation	No	low (<0.5)	low power	Non-significant result with low (<0.5) statistical power – potential type II error, insufficient sensitivity.
Irisin μg/mL	HbAc1 %	-0.36	0.1296	0.141	0.31	low correlation	No	low (<0.5)	low power	Non-significant result with low (<0.5) statistical power – potential type II error, insufficient sensitivity.
Irisin μg/mL	HDL-C mmol/L	0.22	0.0484	0.387	0.14	low correlation	No	low (<0.5)	low power	Non-significant result with low (<0.5) statistical power – potential type II error, insufficient sensitivity.
Irisin μg/mL	HOMA-IR	-0.11	0.0121	0.656	0.07	no correlation	No	low (<0.5)	low power	Non-significant result with low (<0.5) statistical power – potential type II error, insufficient sensitivity.
Irisin μg/mL	LDL-C mmol/L	-0.16	0.0256	0.526	0.1	no correlation	No	low (<0.5)	low power	Non-significant result with low (<0.5) statistical power – potential type II error, insufficient sensitivity.
Irisin μg/mL	T-CHOL 1 mmol/L	-0.1	0.01	0.684	0.07	no correlation	No	low (<0.5)	low power	Non-significant result with low (<0.5) statistical power – potential type II error, insufficient sensitivity.
Irisin μg/mL	TG mmol/L	-0.24	0.0576	0.342	0.16	low correlation	No	low (<0.5)	low power	Non-significant result with low (<0.5) statistical power – potential type II error, insufficient sensitivity.
Irisin μg/mL	TyG	-0.1	0.01	0.696	0.07	no correlation	No	low (<0.5)	low power	Non-significant result with low (<0.5) statistical power – potential type II error, insufficient sensitivity.
Insulin μIU/mL	AIP	0.78	0.6084	0	0.98	moderately high correlation	Yes	very high (>0.95)	adequate power	Significant correlation, very high (>0.95) statistical power – reliable association.
Insulin μIU/mL	BMI kg/m2	0.78	0.6084	0	0.98	moderately high correlation	Yes	very high (>0.95)	adequate power	Significant correlation, very high (>0.95) statistical power – reliable association.
Insulin μIU/mL	FBG mmol/L	0.21	0.0441	0.398	0.13	low correlation	No	low (<0.5)	low power	Non-significant result with low (<0.5) statistical power – potential type II error, insufficient sensitivity.
Insulin μIU/mL	HbAc1 %	0.61	0.3721	0.007	0.79	moderately high correlation	Yes	moderate (0.5–0.8)	moderate power	Significant correlation, but moderate (0.5–0.8) statistical power – interpret with caution due to type II error risk.
Insulin μIU/mL	HDL-C mmol/L	-0.27	0.0729	0.276	0.19	low correlation	No	low (<0.5)	low power	Non-significant result with low (<0.5) statistical power – potential type II error, insufficient sensitivity.
Insulin μIU/mL	HOMA-IR	0.99	0.9801	0	1	high correlation	Yes	very high (>0.95)	adequate power	Significant correlation, very high (>0.95) statistical power – reliable association.
Insulin μIU/mL	LDL-C mmol/L	0.03	0.0009	0.914	0.05	no correlation	No	low (<0.5)	low power	Non-significant result with low (<0.5) statistical power – potential type II error, insufficient sensitivity.
Insulin μIU/mL	T-CHOL 1 mmol/L	0.09	0.0081	0.718	0.06	no correlation	No	low (<0.5)	low power	Non-significant result with low (<0.5) statistical power – potential type II error, insufficient sensitivity.
Insulin μIU/mL	TG mmol/L	0.79	0.6241	0	0.99	moderately high correlation	Yes	very high (>0.95)	adequate power	Significant correlation, very high (>0.95) statistical power – reliable association.
Insulin μIU/mL	TyG	0.75	0.5625	0	0.96	moderately high correlation	Yes	very high (>0.95)	adequate power	Significant correlation, very high (>0.95) statistical power – reliable association.
Asprosin ng/mL	AIP	-0.22	0.0484	0.382	0.14	low correlation	No	low (<0.5)	low power	Non-significant result with low (<0.5) statistical power – potential type II error, insufficient sensitivity.
Asprosin ng/mL	BMI kg/m2	-0.06	0.0036	0.807	0.06	no correlation	No	low (<0.5)	low power	Non-significant result with low (<0.5) statistical power – potential type II error, insufficient sensitivity.
Asprosin ng/mL	FBG mmol/L	0.25	0.0625	0.309	0.17	low correlation	No	low (<0.5)	low power	Non-significant result with low (<0.5) statistical power – potential type II error, insufficient sensitivity.
Asprosin ng/mL	HbAc1 %	-0.7	0.49	0.001	0.92	high correlation	Yes	high (≥0.8)	adequate power	Significant correlation, high (≥0.8) statistical power – reliable association.
Asprosin ng/mL	HDL-C mmol/L	0.04	0.0016	0.888	0.05	no correlation	No	low (<0.5)	low power	Non-significant result with low (<0.5) statistical power – potential type II error, insufficient sensitivity.
Asprosin ng/mL	HOMA-IR	-0.36	0.1296	0.141	0.31	low correlation	No	low (<0.5)	low power	Non-significant result with low (<0.5) statistical power – potential type II error, insufficient sensitivity.
Asprosin ng/mL	LDL-C mmol/L	-0.37	0.1369	0.13	0.33	low correlation	No	low (<0.5)	low power	Non-significant result with low (<0.5) statistical power – potential type II error, insufficient sensitivity.
Asprosin ng/mL	T-CHOL 1 mmol/L	-0.34	0.1156	0.164	0.28	low correlation	No	low (<0.5)	low power	Non-significant result with low (<0.5) statistical power – potential type II error, insufficient sensitivity.
Asprosin ng/mL	TG mmol/L	-0.24	0.0576	0.332	0.16	low correlation	No	low (<0.5)	low power	Non-significant result with low (<0.5) statistical power – potential type II error, insufficient sensitivity.
Asprosin ng/mL	TyG	-0.16	0.0256	0.525	0.1	no correlation	No	low (<0.5)	low power	Non-significant result with low (<0.5) statistical power – potential type II error, insufficient sensitivity.
Adiponectin μg/mL	AIP	-0.26	0.0676	0.297	0.18	low correlation	No	low (<0.5)	low power	Non-significant result with low (<0.5) statistical power – potential type II error, insufficient sensitivity.
Adiponectin μg/mL	BMI kg/m2	-0.52	0.2704	0.025	0.62	moderate correlation	Yes	moderate (0.5–0.8)	moderate power	Significant correlation, but moderate (0.5–0.8) statistical power – interpret with caution due to type II error risk.
Adiponectin μg/mL	FBG mmol/L	-0.09	0.0081	0.731	0.06	no correlation	No	low (<0.5)	low power	Non-significant result with low (<0.5) statistical power – potential type II error, insufficient sensitivity.
Adiponectin μg/mL	HbAc1 %	0.18	0.0324	0.482	0.11	no correlation	No	low (<0.5)	low power	Non-significant result with low (<0.5) statistical power – potential type II error, insufficient sensitivity.
Adiponectin μg/mL	HDL-C mmol/L	0.45	0.2025	0.059	0.47	moderate correlation	No	low (<0.5)	low power	Non-significant result with low (<0.5) statistical power – potential type II error, insufficient sensitivity.
Adiponectin μg/mL	HOMA-IR	-0.31	0.0961	0.216	0.23	low correlation	No	low (<0.5)	low power	Non-significant result with low (<0.5) statistical power – potential type II error, insufficient sensitivity.
Adiponectin μg/mL	LDL-C mmol/L	0.22	0.0484	0.371	0.14	low correlation	No	low (<0.5)	low power	Non-significant result with low (<0.5) statistical power – potential type II error, insufficient sensitivity.
Adiponectin μg/mL	T-CHOL 1 mmol/L	0.33	0.1089	0.18	0.27	low correlation	No	low (<0.5)	low power	Non-significant result with low (<0.5) statistical power – potential type II error, insufficient sensitivity.
Adiponectin μg/mL	TG mmol/L	-0.08	0.0064	0.751	0.06	no correlation	No	low (<0.5)	low power	Non-significant result with low (<0.5) statistical power – potential type II error, insufficient sensitivity.
Adiponectin μg/mL	TyG	-0.08	0.0064	0.76	0.06	no correlation	No	low (<0.5)	low power	Non-significant result with low (<0.5) statistical power – potential type II error, insufficient sensitivity.

## Sheet: GR-60 (n=14)
Variable 1	Variable 2	r	r2	p	1–β	r - interpretation	Significance	Power classification	Comment	Detailed comment
Adiponectin μg/mL	AIP	-0.47	0.2209	0.087	0.4	moderate correlation	No	low (<0.5)	low power	Non-significant result with low (<0.5) statistical power – potential type II error, insufficient sensitivity.
Adiponectin μg/mL	BMI kg/m2	-0.36	0.1296	0.212	0.23	low correlation	No	low (<0.5)	low power	Non-significant result with low (<0.5) statistical power – potential type II error, insufficient sensitivity.
Adiponectin μg/mL	FBG mmol/L	-0.14	0.0196	0.639	0.07	no correlation	No	low (<0.5)	low power	Non-significant result with low (<0.5) statistical power – potential type II error, insufficient sensitivity.
Adiponectin μg/mL	HbAc1 %	0.27	0.0729	0.359	0.15	low correlation	No	low (<0.5)	low power	Non-significant result with low (<0.5) statistical power – potential type II error, insufficient sensitivity.
Adiponectin μg/mL	HDL-C mmol/L	0.65	0.4225	0.011	0.74	moderately high correlation	Yes	moderate (0.5–0.8)	moderate power	Significant correlation, but moderate (0.5–0.8) statistical power – interpret with caution due to type II error risk.
Adiponectin μg/mL	HOMA-IR	0.22	0.0484	0.448	0.12	low correlation	No	low (<0.5)	low power	Non-significant result with low (<0.5) statistical power – potential type II error, insufficient sensitivity.
Adiponectin μg/mL	LDL-C mmol/L	0.16	0.0256	0.591	0.08	no correlation	No	low (<0.5)	low power	Non-significant result with low (<0.5) statistical power – potential type II error, insufficient sensitivity.
Adiponectin μg/mL	T-CHOL 1 mmol/L	0.27	0.0729	0.359	0.15	low correlation	No	low (<0.5)	low power	Non-significant result with low (<0.5) statistical power – potential type II error, insufficient sensitivity.
Adiponectin μg/mL	TG mmol/L	-0.39	0.1521	0.171	0.27	low correlation	No	low (<0.5)	low power	Non-significant result with low (<0.5) statistical power – potential type II error, insufficient sensitivity.
Adiponectin μg/mL	TyG	-0.3	0.09	0.29	0.18	low correlation	No	low (<0.5)	low power	Non-significant result with low (<0.5) statistical power – potential type II error, insufficient sensitivity.
Asprosin ng/mL	AIP	-0.45	0.2025	0.104	0.37	moderate correlation	No	low (<0.5)	low power	Non-significant result with low (<0.5) statistical power – potential type II error, insufficient sensitivity.
Asprosin ng/mL	BMI kg/m2	-0.38	0.1444	0.181	0.26	low correlation	No	low (<0.5)	low power	Non-significant result with low (<0.5) statistical power – potential type II error, insufficient sensitivity.
Asprosin ng/mL	FBG mmol/L	-0.24	0.0576	0.406	0.13	low correlation	No	low (<0.5)	low power	Non-significant result with low (<0.5) statistical power – potential type II error, insufficient sensitivity.
Asprosin ng/mL	HbAc1 %	-0.24	0.0576	0.412	0.13	low correlation	No	low (<0.5)	low power	Non-significant result with low (<0.5) statistical power – potential type II error, insufficient sensitivity.
Asprosin ng/mL	HDL-C mmol/L	0.75	0.5625	0.002	0.89	moderately high correlation	Yes	high (≥0.8)	adequate power	Significant correlation, high (≥0.8) statistical power – reliable association.
Asprosin ng/mL	HOMA-IR	0.1	0.01	0.725	0.06	no correlation	No	low (<0.5)	low power	Non-significant result with low (<0.5) statistical power – potential type II error, insufficient sensitivity.
Asprosin ng/mL	LDL-C mmol/L	0.04	0.0016	0.884	0.05	no correlation	No	low (<0.5)	low power	Non-significant result with low (<0.5) statistical power – potential type II error, insufficient sensitivity.
Asprosin ng/mL	T-CHOL 1 mmol/L	0.2	0.04	0.495	0.1	low correlation	No	low (<0.5)	low power	Non-significant result with low (<0.5) statistical power – potential type II error, insufficient sensitivity.
Asprosin ng/mL	TG mmol/L	-0.34	0.1156	0.234	0.22	low correlation	No	low (<0.5)	low power	Non-significant result with low (<0.5) statistical power – potential type II error, insufficient sensitivity.
Asprosin ng/mL	TyG	-0.29	0.0841	0.318	0.17	low correlation	No	low (<0.5)	low power	Non-significant result with low (<0.5) statistical power – potential type II error, insufficient sensitivity.
Insulin μIU/mL	AIP	0.22	0.0484	0.448	0.12	low correlation	No	low (<0.5)	low power	Non-significant result with low (<0.5) statistical power – potential type II error, insufficient sensitivity.
Insulin μIU/mL	BMI kg/m2	0.29	0.0841	0.321	0.16	low correlation	No	low (<0.5)	low power	Non-significant result with low (<0.5) statistical power – potential type II error, insufficient sensitivity.
Insulin μIU/mL	FBG mmol/L	0.24	0.0576	0.399	0.13	low correlation	No	low (<0.5)	low power	Non-significant result with low (<0.5) statistical power – potential type II error, insufficient sensitivity.
Insulin μIU/mL	HbAc1 %	0.58	0.3364	0.03	0.59	moderate correlation	Yes	moderate (0.5–0.8)	moderate power	Significant correlation, but moderate (0.5–0.8) statistical power – interpret with caution due to type II error risk.
Insulin μIU/mL	HDL-C mmol/L	0.05	0.0025	0.854	0.05	no correlation	No	low (<0.5)	low power	Non-significant result with low (<0.5) statistical power – potential type II error, insufficient sensitivity.
Insulin μIU/mL	HOMA-IR	0.98	0.9604	0	1	high correlation	Yes	very high (>0.95)	adequate power	Significant correlation, very high (>0.95) statistical power – reliable association.
Insulin μIU/mL	LDL-C mmol/L	0.12	0.0144	0.682	0.07	no correlation	No	low (<0.5)	low power	Non-significant result with low (<0.5) statistical power – potential type II error, insufficient sensitivity.
Insulin μIU/mL	T-CHOL 1 mmol/L	0.21	0.0441	0.467	0.11	low correlation	No	low (<0.5)	low power	Non-significant result with low (<0.5) statistical power – potential type II error, insufficient sensitivity.
Insulin μIU/mL	TG mmol/L	0.2	0.04	0.49	0.1	low correlation	No	low (<0.5)	low power	Non-significant result with low (<0.5) statistical power – potential type II error, insufficient sensitivity.
Insulin μIU/mL	TyG	0.28	0.0784	0.33	0.16	low correlation	No	low (<0.5)	low power	Non-significant result with low (<0.5) statistical power – potential type II error, insufficient sensitivity.
Irisin μg/mL	AIP	-0.15	0.0225	0.605	0.08	no correlation	No	low (<0.5)	low power	Non-significant result with low (<0.5) statistical power – potential type II error, insufficient sensitivity.
Irisin μg/mL	BMI kg/m2	-0.07	0.0049	0.804	0.06	no correlation	No	low (<0.5)	low power	Non-significant result with low (<0.5) statistical power – potential type II error, insufficient sensitivity.
Irisin μg/mL	FBG mmol/L	-0.66	0.4356	0.01	0.75	moderately high correlation	Yes	moderate (0.5–0.8)	moderate power	Significant correlation, but moderate (0.5–0.8) statistical power – interpret with caution due to type II error risk.
Irisin μg/mL	HbAc1 %	-0.45	0.2025	0.104	0.37	moderate correlation	No	low (<0.5)	low power	Non-significant result with low (<0.5) statistical power – potential type II error, insufficient sensitivity.
Irisin μg/mL	HDL-C mmol/L	-0.09	0.0081	0.749	0.06	no correlation	No	low (<0.5)	low power	Non-significant result with low (<0.5) statistical power – potential type II error, insufficient sensitivity.
Irisin μg/mL	HOMA-IR	-0.63	0.3969	0.016	0.69	moderately high correlation	Yes	moderate (0.5–0.8)	moderate power	Significant correlation, but moderate (0.5–0.8) statistical power – interpret with caution due to type II error risk.
Irisin μg/mL	LDL-C mmol/L	0.01	0.0001	0.977	0.05	no correlation	No	low (<0.5)	low power	Non-significant result with low (<0.5) statistical power – potential type II error, insufficient sensitivity.
Irisin μg/mL	T-CHOL 1 mmol/L	-0.06	0.0036	0.827	0.06	no correlation	No	low (<0.5)	low power	Non-significant result with low (<0.5) statistical power – potential type II error, insufficient sensitivity.
Irisin μg/mL	TG mmol/L	-0.11	0.0121	0.706	0.07	no correlation	No	low (<0.5)	low power	Non-significant result with low (<0.5) statistical power – potential type II error, insufficient sensitivity.
Irisin μg/mL	TyG	-0.3	0.09	0.29	0.18	low correlation	No	low (<0.5)	low power	Non-significant result with low (<0.5) statistical power – potential type II error, insufficient sensitivity.
Leptin ng/mL	AIP	-0.32	0.1024	0.266	0.2	low correlation	No	low (<0.5)	low power	Non-significant result with low (<0.5) statistical power – potential type II error, insufficient sensitivity.
Leptin ng/mL	BMI kg/m2	0.16	0.0256	0.586	0.08	no correlation	No	low (<0.5)	low power	Non-significant result with low (<0.5) statistical power – potential type II error, insufficient sensitivity.
Leptin ng/mL	FBG mmol/L	-0.51	0.2601	0.06	0.47	moderate correlation	No	low (<0.5)	low power	Non-significant result with low (<0.5) statistical power – potential type II error, insufficient sensitivity.
Leptin ng/mL	HbAc1 %	0.05	0.0025	0.867	0.05	no correlation	No	low (<0.5)	low power	Non-significant result with low (<0.5) statistical power – potential type II error, insufficient sensitivity.
Leptin ng/mL	HDL-C mmol/L	-0.07	0.0049	0.818	0.06	no correlation	No	low (<0.5)	low power	Non-significant result with low (<0.5) statistical power – potential type II error, insufficient sensitivity.
Leptin ng/mL	HOMA-IR	-0.07	0.0049	0.819	0.06	no correlation	No	low (<0.5)	low power	Non-significant result with low (<0.5) statistical power – potential type II error, insufficient sensitivity.
Leptin ng/mL	LDL-C mmol/L	0.42	0.1764	0.132	0.32	moderate correlation	No	low (<0.5)	low power	Non-significant result with low (<0.5) statistical power – potential type II error, insufficient sensitivity.
Leptin ng/mL	T-CHOL 1 mmol/L	0.3	0.09	0.302	0.17	low correlation	No	low (<0.5)	low power	Non-significant result with low (<0.5) statistical power – potential type II error, insufficient sensitivity.
Leptin ng/mL	TG mmol/L	-0.3	0.09	0.291	0.18	low correlation	No	low (<0.5)	low power	Non-significant result with low (<0.5) statistical power – potential type II error, insufficient sensitivity.
Leptin ng/mL	TyG	-0.43	0.1849	0.122	0.34	moderate correlation	No	low (<0.5)	low power	Non-significant result with low (<0.5) statistical power – potential type II error, insufficient sensitivity.
METRNL ng/mL	AIP	-0.63	0.3969	0.016	0.69	moderately high correlation	Yes	moderate (0.5–0.8)	moderate power	Significant correlation, but moderate (0.5–0.8) statistical power – interpret with caution due to type II error risk.
METRNL ng/mL	BMI kg/m2	-0.26	0.0676	0.366	0.14	low correlation	No	low (<0.5)	low power	Non-significant result with low (<0.5) statistical power – potential type II error, insufficient sensitivity.
METRNL ng/mL	FBG mmol/L	-0.77	0.5929	0.001	0.92	moderately high correlation	Yes	high (≥0.8)	adequate power	Significant correlation, high (≥0.8) statistical power – reliable association.
METRNL ng/mL	HbAc1 %	0	0	0.996	0.05	no correlation	No	low (<0.5)	low power	Non-significant result with low (<0.5) statistical power – potential type II error, insufficient sensitivity.
METRNL ng/mL	HDL-C mmol/L	0.2	0.04	0.485	0.11	low correlation	No	low (<0.5)	low power	Non-significant result with low (<0.5) statistical power – potential type II error, insufficient sensitivity.
METRNL ng/mL	HOMA-IR	-0.26	0.0676	0.361	0.15	low correlation	No	low (<0.5)	low power	Non-significant result with low (<0.5) statistical power – potential type II error, insufficient sensitivity.
METRNL ng/mL	LDL-C mmol/L	0.33	0.1089	0.256	0.2	low correlation	No	low (<0.5)	low power	Non-significant result with low (<0.5) statistical power – potential type II error, insufficient sensitivity.
METRNL ng/mL	T-CHOL 1 mmol/L	0.2	0.04	0.497	0.1	low correlation	No	low (<0.5)	low power	Non-significant result with low (<0.5) statistical power – potential type II error, insufficient sensitivity.
METRNL ng/mL	TG mmol/L	-0.59	0.3481	0.026	0.62	moderate correlation	Yes	moderate (0.5–0.8)	moderate power	Significant correlation, but moderate (0.5–0.8) statistical power – interpret with caution due to type II error risk.
METRNL ng/mL	TyG	-0.72	0.5184	0.003	0.86	moderately high correlation	Yes	high (≥0.8)	adequate power	Significant correlation, high (≥0.8) statistical power – reliable association.
